# Supplementary material for: Pharmacokinetic Imaging Using 99mTc-Mebrofenin to Untangle the Pattern of Hepatocyte Transporter Disruptions Induced by Endotoxemia in Rats
Source: Pharmaceuticals (Basel). 2022 Mar 24;15(4):392. doi: 10.3390/ph15040392 (PMC9028474; doi:10.3390/ph15040392)
Supplement: Supplementary file 1 [file pharmaceuticals-15-00392-s001.zip]

Archive with 1 entries (1 files):
- pharmaceuticals-1616596-supplementary.pdf
